# Supplementary material for: Sarcoptic mange severity is associated with reduced genomic variation and evidence of selection in Yellowstone National Park wolves (Canis lupus)
Source: Evol Appl. 2020 Sep 20;14(2):429–45. doi: 10.1111/eva.13127 (PMC7896714; doi:10.1111/eva.13127)
Supplement: Supplementary file 1 — Appendix S1 [file EVA-14-429-s001.zip]

Archive with 2 entries (2 files):
- eva13127-sup-0001-AppendixS1.docx
- eva13127-sup-0002-Supinfo.txt
