# Supplementary material for: Sarcoptic mange severity is associated with reduced genomic variation and evidence of selection in Yellowstone National Park wolves (Canis lupus)
Source: Evol Appl. 2020 Sep 20;14(2):429–45. doi: 10.1111/eva.13127 (PMC7896714; doi:10.1111/eva.13127)
Supplement: Supplementary file 1 — Appendix S1 [file EVA-14-429-s001.zip › eva13127-sup-0002-Supinfo.txt]

SampleID	MangeAnalysis_117	HighestMangeScore	AnnualAnalysis_408	BioProject ID	BioSample Accession	NCBI SRA Project Title
CL10923_Clu_WY_redo2019_sorted	NO	n/a	YES	PRJNA660734	SAMN15958956	Sarcoptic mange severity is associated with reduced genomic variation and evidence of selection in Yellowstone National Park wolves (Canis lupus)
CL10924_Clu_WY_redo2019_sorted	NO	n/a	YES	PRJNA660734	SAMN15958957	Sarcoptic mange severity is associated with reduced genomic variation and evidence of selection in Yellowstone National Park wolves (Canis lupus)
CL10925_Clu_WY_redo2019_sorted	YES	0	YES	PRJNA660734	SAMN15958958	Sarcoptic mange severity is associated with reduced genomic variation and evidence of selection in Yellowstone National Park wolves (Canis lupus)
CL10927_Clu_WY_redo2019_sorted	YES	2	YES	PRJNA660734	SAMN15958959	Sarcoptic mange severity is associated with reduced genomic variation and evidence of selection in Yellowstone National Park wolves (Canis lupus)
CL11094_Clu_WY_redo2019_sorted	YES	0	YES	PRJNA660734	SAMN15958960	Sarcoptic mange severity is associated with reduced genomic variation and evidence of selection in Yellowstone National Park wolves (Canis lupus)
CL11096_Clu_WY_redo2019_sorted	NO	n/a	YES	PRJNA660734	SAMN15958961	Sarcoptic mange severity is associated with reduced genomic variation and evidence of selection in Yellowstone National Park wolves (Canis lupus)
CL11097_Clu_WY_redo2019_sorted	YES	0	YES	PRJNA660734	SAMN15958962	Sarcoptic mange severity is associated with reduced genomic variation and evidence of selection in Yellowstone National Park wolves (Canis lupus)
CL11100_Clu_WY_redo2019_sorted	NO	n/a	YES	PRJNA660734	SAMN15958963	Sarcoptic mange severity is associated with reduced genomic variation and evidence of selection in Yellowstone National Park wolves (Canis lupus)
CL11102_Clu_WY_redo2019_sorted	NO	n/a	YES	PRJNA660734	SAMN15958964	Sarcoptic mange severity is associated with reduced genomic variation and evidence of selection in Yellowstone National Park wolves (Canis lupus)
CL11103_Clu_WY_redo2019_sorted	NO	n/a	YES	PRJNA660734	SAMN15958965	Sarcoptic mange severity is associated with reduced genomic variation and evidence of selection in Yellowstone National Park wolves (Canis lupus)
CL11109_Clu_WY_redo2019_sorted	NO	n/a	YES	PRJNA660734	SAMN15958966	Sarcoptic mange severity is associated with reduced genomic variation and evidence of selection in Yellowstone National Park wolves (Canis lupus)
CL1271_Clu_WY_B2_1_merged_sorted	NO	n/a	YES	PRJNA660734	SAMN15958967	Sarcoptic mange severity is associated with reduced genomic variation and evidence of selection in Yellowstone National Park wolves (Canis lupus)
CL10930_Clu_WY_redo2019_sorted	YES	0	YES	PRJNA660734	SAMN15958968	Sarcoptic mange severity is associated with reduced genomic variation and evidence of selection in Yellowstone National Park wolves (Canis lupus)
CL10931_Clu_WY_redo2019_sorted	YES	0	YES	PRJNA660734	SAMN15958969	Sarcoptic mange severity is associated with reduced genomic variation and evidence of selection in Yellowstone National Park wolves (Canis lupus)
CL10932_Clu_WY_redo2019_sorted	YES	0	YES	PRJNA660734	SAMN15958970	Sarcoptic mange severity is associated with reduced genomic variation and evidence of selection in Yellowstone National Park wolves (Canis lupus)
CL10933_Clu_WY_redo2019_sorted	NO	n/a	YES	PRJNA660734	SAMN15958971	Sarcoptic mange severity is associated with reduced genomic variation and evidence of selection in Yellowstone National Park wolves (Canis lupus)
CL11095_Clu_WY_redo2019_sorted	NO	n/a	YES	PRJNA660734	SAMN15958972	Sarcoptic mange severity is associated with reduced genomic variation and evidence of selection in Yellowstone National Park wolves (Canis lupus)
CL11099_Clu_WY_redo2019_sorted	NO	n/a	YES	PRJNA660734	SAMN15958973	Sarcoptic mange severity is associated with reduced genomic variation and evidence of selection in Yellowstone National Park wolves (Canis lupus)
CL11101_Clu_WY_redo2019_sorted	YES	0	YES	PRJNA660734	SAMN15958974	Sarcoptic mange severity is associated with reduced genomic variation and evidence of selection in Yellowstone National Park wolves (Canis lupus)
CL11105_Clu_WY_redo2019_sorted	NO	n/a	YES	PRJNA660734	SAMN15958975	Sarcoptic mange severity is associated with reduced genomic variation and evidence of selection in Yellowstone National Park wolves (Canis lupus)
CL11106_Clu_WY_redo2019_sorted	NO	n/a	YES	PRJNA660734	SAMN15958976	Sarcoptic mange severity is associated with reduced genomic variation and evidence of selection in Yellowstone National Park wolves (Canis lupus)
CL11107_Clu_WY_redo2019_sorted	NO	n/a	YES	PRJNA660734	SAMN15958977	Sarcoptic mange severity is associated with reduced genomic variation and evidence of selection in Yellowstone National Park wolves (Canis lupus)
CL11108_Clu_WY_redo2019_sorted	NO	n/a	YES	PRJNA660734	SAMN15958978	Sarcoptic mange severity is associated with reduced genomic variation and evidence of selection in Yellowstone National Park wolves (Canis lupus)
CL4775_Clu_WY_ancestry_sorted	NO	n/a	YES	PRJNA660734	SAMN15958979	Sarcoptic mange severity is associated with reduced genomic variation and evidence of selection in Yellowstone National Park wolves (Canis lupus)
CL630_Clu_WY_B3_sorted	NO	n/a	YES	PRJNA660734	SAMN15958980	Sarcoptic mange severity is associated with reduced genomic variation and evidence of selection in Yellowstone National Park wolves (Canis lupus)
CL1257_Clu_WY_B3_sorted	NO	n/a	YES	PRJNA660734	SAMN15958981	Sarcoptic mange severity is associated with reduced genomic variation and evidence of selection in Yellowstone National Park wolves (Canis lupus)
CL4665_Clu_WY_ancestry_sorted	NO	n/a	YES	PRJNA660734	SAMN15958982	Sarcoptic mange severity is associated with reduced genomic variation and evidence of selection in Yellowstone National Park wolves (Canis lupus)
CL0151_Clu_WY_sorted	NO	n/a	YES	PRJNA577957	SAMN13042300	Heritability of inter-pack aggression in a wild pedigreed population of North American gray wolves
CL0154_Clu_WY_sorted	NO	n/a	YES	PRJNA577957	SAMN13042301	Heritability of inter-pack aggression in a wild pedigreed population of North American gray wolves
CL0155_Clu_WY_sorted	NO	n/a	YES	PRJNA577957	SAMN13042302	Heritability of inter-pack aggression in a wild pedigreed population of North American gray wolves
CL0156_Clu_WY_sorted	NO	n/a	YES	PRJNA577957	SAMN13042303	Heritability of inter-pack aggression in a wild pedigreed population of North American gray wolves
CL0166_Clu_WY_sorted	NO	n/a	YES	PRJNA577957	SAMN13042304	Heritability of inter-pack aggression in a wild pedigreed population of North American gray wolves
CL0222_Clu_WY_sorted	NO	n/a	YES	PRJNA577957	SAMN13042305	Heritability of inter-pack aggression in a wild pedigreed population of North American gray wolves
CL0223_Clu_WY_sorted	NO	n/a	YES	PRJNA577957	SAMN13042306	Heritability of inter-pack aggression in a wild pedigreed population of North American gray wolves
CL0224_Clu_WY_sorted	NO	n/a	YES	PRJNA577957	SAMN13042307	Heritability of inter-pack aggression in a wild pedigreed population of North American gray wolves
CL0226_Clu_WY_sorted	NO	n/a	YES	PRJNA577957	SAMN13042308	Heritability of inter-pack aggression in a wild pedigreed population of North American gray wolves
CL0227_Clu_WY_sorted	NO	n/a	YES	PRJNA577957	SAMN13042309	Heritability of inter-pack aggression in a wild pedigreed population of North American gray wolves
CL0228_Clu_WY_sorted	NO	n/a	YES	PRJNA577957	SAMN13042310	Heritability of inter-pack aggression in a wild pedigreed population of North American gray wolves
CL0229_Clu_WY_sorted	NO	n/a	YES	PRJNA577957	SAMN13042311	Heritability of inter-pack aggression in a wild pedigreed population of North American gray wolves
CL0230_Clu_WY_sorted	NO	n/a	YES	PRJNA577957	SAMN13042312	Heritability of inter-pack aggression in a wild pedigreed population of North American gray wolves
CL0231_Clu_WY_sorted	NO	n/a	YES	PRJNA577957	SAMN13042313	Heritability of inter-pack aggression in a wild pedigreed population of North American gray wolves
CL0233_Clu_WY_sorted	NO	n/a	YES	PRJNA577957	SAMN13042314	Heritability of inter-pack aggression in a wild pedigreed population of North American gray wolves
CL0244_Clu_WY_redo_sorted	NO	n/a	YES	PRJNA577957	SAMN13042315	Heritability of inter-pack aggression in a wild pedigreed population of North American gray wolves
CL0245_Clu_WY_sorted	NO	n/a	YES	PRJNA577957	SAMN13042316	Heritability of inter-pack aggression in a wild pedigreed population of North American gray wolves
CL0246_Clu_WY_sorted	NO	n/a	YES	PRJNA577957	SAMN13042317	Heritability of inter-pack aggression in a wild pedigreed population of North American gray wolves
CL0247_Clu_WY_sorted	NO	n/a	YES	PRJNA577957	SAMN13042318	Heritability of inter-pack aggression in a wild pedigreed population of North American gray wolves
CL0248_Clu_WY_sorted	NO	n/a	YES	PRJNA577957	SAMN13042319	Heritability of inter-pack aggression in a wild pedigreed population of North American gray wolves
CL0249_Clu_WY_sorted	NO	n/a	YES	PRJNA577957	SAMN13042320	Heritability of inter-pack aggression in a wild pedigreed population of North American gray wolves
CL0250_Clu_WY_sorted	NO	n/a	YES	PRJNA577957	SAMN13042321	Heritability of inter-pack aggression in a wild pedigreed population of North American gray wolves
CL0251_Clu_WY_sorted	NO	n/a	YES	PRJNA577957	SAMN13042322	Heritability of inter-pack aggression in a wild pedigreed population of North American gray wolves
CL0252_Clu_WY_sorted	NO	n/a	YES	PRJNA577957	SAMN13042323	Heritability of inter-pack aggression in a wild pedigreed population of North American gray wolves
CL0253_Clu_WY_sorted	NO	n/a	YES	PRJNA577957	SAMN13042324	Heritability of inter-pack aggression in a wild pedigreed population of North American gray wolves
CL0254_Clu_WY_sorted	NO	n/a	YES	PRJNA577957	SAMN13042325	Heritability of inter-pack aggression in a wild pedigreed population of North American gray wolves
CL0255_Clu_WY_sorted	NO	n/a	YES	PRJNA577957	SAMN13042326	Heritability of inter-pack aggression in a wild pedigreed population of North American gray wolves
CL0257_Clu_WY_sorted	NO	n/a	YES	PRJNA577957	SAMN13042328	Heritability of inter-pack aggression in a wild pedigreed population of North American gray wolves
CL0258_Clu_WY_sorted	NO	n/a	YES	PRJNA577957	SAMN13042329	Heritability of inter-pack aggression in a wild pedigreed population of North American gray wolves
CL0261_Clu_WY_sorted	NO	n/a	YES	PRJNA577957	SAMN13042330	Heritability of inter-pack aggression in a wild pedigreed population of North American gray wolves
CL0262_Clu_WY_sorted	NO	n/a	YES	PRJNA577957	SAMN13042331	Heritability of inter-pack aggression in a wild pedigreed population of North American gray wolves
CL0263_Clu_WY_sorted	NO	n/a	YES	PRJNA577957	SAMN13042332	Heritability of inter-pack aggression in a wild pedigreed population of North American gray wolves
CL0264_Clu_WY_sorted	NO	n/a	YES	PRJNA577957	SAMN13042333	Heritability of inter-pack aggression in a wild pedigreed population of North American gray wolves
CL0265_Clu_WY_sorted	NO	n/a	YES	PRJNA577957	SAMN13042334	Heritability of inter-pack aggression in a wild pedigreed population of North American gray wolves
CL0266_Clu_WY_redo_sorted	NO	n/a	YES	PRJNA577957	SAMN13042335	Heritability of inter-pack aggression in a wild pedigreed population of North American gray wolves
CL0267_Clu_WY_sorted	NO	n/a	YES	PRJNA577957	SAMN13042336	Heritability of inter-pack aggression in a wild pedigreed population of North American gray wolves
CL0268_Clu_WY_sorted	NO	n/a	YES	PRJNA577957	SAMN13042337	Heritability of inter-pack aggression in a wild pedigreed population of North American gray wolves
CL0269_Clu_WY_sorted	NO	n/a	YES	PRJNA577957	SAMN13042338	Heritability of inter-pack aggression in a wild pedigreed population of North American gray wolves
CL0270_Clu_WY_sorted	NO	n/a	YES	PRJNA577957	SAMN13042339	Heritability of inter-pack aggression in a wild pedigreed population of North American gray wolves
CL0271_Clu_WY_sorted	NO	n/a	YES	PRJNA577957	SAMN13042340	Heritability of inter-pack aggression in a wild pedigreed population of North American gray wolves
CL0272_Clu_WY_sorted	NO	n/a	YES	PRJNA577957	SAMN13042341	Heritability of inter-pack aggression in a wild pedigreed population of North American gray wolves
CL0274_Clu_WY_sorted	NO	n/a	YES	PRJNA577957	SAMN13042343	Heritability of inter-pack aggression in a wild pedigreed population of North American gray wolves
CL0275_Clu_WY_redo_sorted	NO	n/a	YES	PRJNA577957	SAMN13042344	Heritability of inter-pack aggression in a wild pedigreed population of North American gray wolves
CL0276_Clu_WY_sorted	NO	n/a	YES	PRJNA577957	SAMN13042345	Heritability of inter-pack aggression in a wild pedigreed population of North American gray wolves
CL0277_Clu_WY_sorted	NO	n/a	YES	PRJNA577957	SAMN13042346	Heritability of inter-pack aggression in a wild pedigreed population of North American gray wolves
CL0279_Clu_WY_sorted	NO	n/a	YES	PRJNA577957	SAMN13042347	Heritability of inter-pack aggression in a wild pedigreed population of North American gray wolves
CL0282_Clu_WY_sorted	NO	n/a	YES	PRJNA577957	SAMN13042348	Heritability of inter-pack aggression in a wild pedigreed population of North American gray wolves
CL0283_Clu_WY_sorted	NO	n/a	YES	PRJNA577957	SAMN13042349	Heritability of inter-pack aggression in a wild pedigreed population of North American gray wolves
CL0284_Clu_WY_sorted	YES	0	YES	PRJNA577957	SAMN13042350	Heritability of inter-pack aggression in a wild pedigreed population of North American gray wolves
CL0285_Clu_WY_sorted	NO	n/a	YES	PRJNA577957	SAMN13042351	Heritability of inter-pack aggression in a wild pedigreed population of North American gray wolves
CL0286_Clu_WY_sorted	NO	n/a	YES	PRJNA577957	SAMN13042352	Heritability of inter-pack aggression in a wild pedigreed population of North American gray wolves
CL0287_Clu_WY_sorted	NO	n/a	YES	PRJNA577957	SAMN13042353	Heritability of inter-pack aggression in a wild pedigreed population of North American gray wolves
CL0289_Clu_WY_sorted	NO	n/a	YES	PRJNA577957	SAMN13042355	Heritability of inter-pack aggression in a wild pedigreed population of North American gray wolves
CL0290_Clu_WY_sorted	NO	n/a	YES	PRJNA577957	SAMN13042356	Heritability of inter-pack aggression in a wild pedigreed population of North American gray wolves
CL0291_Clu_WY_sorted	NO	n/a	YES	PRJNA577957	SAMN13042357	Heritability of inter-pack aggression in a wild pedigreed population of North American gray wolves
CL0292_Clu_WY_sorted	NO	n/a	YES	PRJNA577957	SAMN13042358	Heritability of inter-pack aggression in a wild pedigreed population of North American gray wolves
CL0294_Clu_WY_sorted	NO	n/a	YES	PRJNA577957	SAMN13042359	Heritability of inter-pack aggression in a wild pedigreed population of North American gray wolves
CL0296_Clu_WY_sorted	NO	n/a	YES	PRJNA577957	SAMN13042361	Heritability of inter-pack aggression in a wild pedigreed population of North American gray wolves
CL0297_Clu_WY_sorted	NO	n/a	YES	PRJNA577957	SAMN13042362	Heritability of inter-pack aggression in a wild pedigreed population of North American gray wolves
CL0299_Clu_WY_sorted	NO	n/a	YES	PRJNA577957	SAMN13042363	Heritability of inter-pack aggression in a wild pedigreed population of North American gray wolves
CL0301_Clu_WY_sorted	NO	n/a	YES	PRJNA577957	SAMN13042364	Heritability of inter-pack aggression in a wild pedigreed population of North American gray wolves
CL0304_Clu_WY_sorted	NO	n/a	YES	PRJNA577957	SAMN13042366	Heritability of inter-pack aggression in a wild pedigreed population of North American gray wolves
CL0305_Clu_WY_sorted	NO	n/a	YES	PRJNA577957	SAMN13042367	Heritability of inter-pack aggression in a wild pedigreed population of North American gray wolves
CL0306_Clu_WY_sorted	NO	n/a	YES	PRJNA577957	SAMN13042368	Heritability of inter-pack aggression in a wild pedigreed population of North American gray wolves
CL0307_Clu_WY_sorted	NO	n/a	YES	PRJNA577957	SAMN13042369	Heritability of inter-pack aggression in a wild pedigreed population of North American gray wolves
CL0308_Clu_WY_sorted	NO	n/a	YES	PRJNA577957	SAMN13042370	Heritability of inter-pack aggression in a wild pedigreed population of North American gray wolves
CL0309_Clu_WY_sorted	NO	n/a	YES	PRJNA577957	SAMN13042371	Heritability of inter-pack aggression in a wild pedigreed population of North American gray wolves
CL0310_Clu_WY_sorted	NO	n/a	YES	PRJNA577957	SAMN13042372	Heritability of inter-pack aggression in a wild pedigreed population of North American gray wolves
CL0311_Clu_WY_sorted	NO	n/a	YES	PRJNA577957	SAMN13042373	Heritability of inter-pack aggression in a wild pedigreed population of North American gray wolves
CL0312_Clu_WY_sorted	NO	n/a	YES	PRJNA577957	SAMN13042374	Heritability of inter-pack aggression in a wild pedigreed population of North American gray wolves
CL0313_Clu_WY_sorted	NO	n/a	YES	PRJNA577957	SAMN13042375	Heritability of inter-pack aggression in a wild pedigreed population of North American gray wolves
CL0314_Clu_WY_sorted	NO	n/a	YES	PRJNA577957	SAMN13042376	Heritability of inter-pack aggression in a wild pedigreed population of North American gray wolves
CL0315_Clu_WY_sorted	NO	n/a	YES	PRJNA577957	SAMN13042377	Heritability of inter-pack aggression in a wild pedigreed population of North American gray wolves
CL0316_Clu_WY_sorted	NO	n/a	YES	PRJNA577957	SAMN13042378	Heritability of inter-pack aggression in a wild pedigreed population of North American gray wolves
CL0318_Clu_WY_sorted	NO	n/a	YES	PRJNA577957	SAMN13042379	Heritability of inter-pack aggression in a wild pedigreed population of North American gray wolves
CL0319_Clu_WY_sorted	NO	n/a	YES	PRJNA577957	SAMN13042380	Heritability of inter-pack aggression in a wild pedigreed population of North American gray wolves
CL0320_Clu_WY_sorted	NO	n/a	YES	PRJNA577957	SAMN13042381	Heritability of inter-pack aggression in a wild pedigreed population of North American gray wolves
CL0321_Clu_WY_sorted	NO	n/a	YES	PRJNA577957	SAMN13042382	Heritability of inter-pack aggression in a wild pedigreed population of North American gray wolves
CL0322_Clu_WY_sorted	NO	n/a	YES	PRJNA577957	SAMN13042383	Heritability of inter-pack aggression in a wild pedigreed population of North American gray wolves
CL0324_Clu_WY_sorted	NO	n/a	YES	PRJNA577957	SAMN13042384	Heritability of inter-pack aggression in a wild pedigreed population of North American gray wolves
CL0325_Clu_WY_sorted	NO	n/a	YES	PRJNA577957	SAMN13042385	Heritability of inter-pack aggression in a wild pedigreed population of North American gray wolves
CL0327_Clu_WY_sorted	NO	n/a	YES	PRJNA577957	SAMN13042386	Heritability of inter-pack aggression in a wild pedigreed population of North American gray wolves
CL0328_Clu_WY_sorted	NO	n/a	YES	PRJNA577957	SAMN13042387	Heritability of inter-pack aggression in a wild pedigreed population of North American gray wolves
CL0330_Clu_WY_sorted	NO	n/a	YES	PRJNA577957	SAMN13042388	Heritability of inter-pack aggression in a wild pedigreed population of North American gray wolves
CL0331_Clu_WY_sorted	NO	n/a	YES	PRJNA577957	SAMN13042389	Heritability of inter-pack aggression in a wild pedigreed population of North American gray wolves
CL0332_Clu_WY_sorted	NO	n/a	YES	PRJNA577957	SAMN13042390	Heritability of inter-pack aggression in a wild pedigreed population of North American gray wolves
CL0333_Clu_WY_sorted	NO	n/a	YES	PRJNA577957	SAMN13042391	Heritability of inter-pack aggression in a wild pedigreed population of North American gray wolves
CL0334_Clu_WY_redo_sorted	NO	n/a	YES	PRJNA577957	SAMN13042392	Heritability of inter-pack aggression in a wild pedigreed population of North American gray wolves
CL0335_Clu_WY_sorted	NO	n/a	YES	PRJNA577957	SAMN13042393	Heritability of inter-pack aggression in a wild pedigreed population of North American gray wolves
CL0336_Clu_WY_sorted	NO	n/a	YES	PRJNA577957	SAMN13042394	Heritability of inter-pack aggression in a wild pedigreed population of North American gray wolves
CL0337_Clu_WY_sorted	NO	n/a	YES	PRJNA577957	SAMN13042395	Heritability of inter-pack aggression in a wild pedigreed population of North American gray wolves
CL0339_Clu_WY_sorted	NO	n/a	YES	PRJNA577957	SAMN13042396	Heritability of inter-pack aggression in a wild pedigreed population of North American gray wolves
CL0340_Clu_WY_sorted	NO	n/a	YES	PRJNA577957	SAMN13042397	Heritability of inter-pack aggression in a wild pedigreed population of North American gray wolves
CL0342_Clu_WY_sorted	NO	n/a	YES	PRJNA577957	SAMN13042398	Heritability of inter-pack aggression in a wild pedigreed population of North American gray wolves
CL0343_Clu_WY_sorted	NO	n/a	YES	PRJNA577957	SAMN13042399	Heritability of inter-pack aggression in a wild pedigreed population of North American gray wolves
CL0344_Clu_WY_sorted	NO	n/a	YES	PRJNA577957	SAMN13042400	Heritability of inter-pack aggression in a wild pedigreed population of North American gray wolves
CL0345_Clu_WY_sorted	NO	n/a	YES	PRJNA577957	SAMN13042401	Heritability of inter-pack aggression in a wild pedigreed population of North American gray wolves
CL0346_Clu_WY_sorted	NO	n/a	YES	PRJNA577957	SAMN13042402	Heritability of inter-pack aggression in a wild pedigreed population of North American gray wolves
CL0348_Clu_WY_sorted	NO	n/a	YES	PRJNA577957	SAMN13042404	Heritability of inter-pack aggression in a wild pedigreed population of North American gray wolves
CL0349_Clu_WY_sorted	NO	n/a	YES	PRJNA577957	SAMN13042405	Heritability of inter-pack aggression in a wild pedigreed population of North American gray wolves
CL0351_Clu_WY_sorted	NO	n/a	YES	PRJNA577957	SAMN13042406	Heritability of inter-pack aggression in a wild pedigreed population of North American gray wolves
CL0354_Clu_WY_sorted	NO	n/a	YES	PRJNA577957	SAMN13042407	Heritability of inter-pack aggression in a wild pedigreed population of North American gray wolves
CL0355_Clu_WY_sorted	NO	n/a	YES	PRJNA577957	SAMN13042408	Heritability of inter-pack aggression in a wild pedigreed population of North American gray wolves
CL0356_Clu_WY_sorted	NO	n/a	YES	PRJNA577957	SAMN13042409	Heritability of inter-pack aggression in a wild pedigreed population of North American gray wolves
CL0357_Clu_WY_sorted	NO	n/a	YES	PRJNA577957	SAMN13042410	Heritability of inter-pack aggression in a wild pedigreed population of North American gray wolves
CL0358_Clu_WY_sorted	NO	n/a	YES	PRJNA577957	SAMN13042411	Heritability of inter-pack aggression in a wild pedigreed population of North American gray wolves
CL0359_Clu_WY_sorted	NO	n/a	YES	PRJNA577957	SAMN13042412	Heritability of inter-pack aggression in a wild pedigreed population of North American gray wolves
CL0361_Clu_WY_sorted	NO	n/a	YES	PRJNA577957	SAMN13042413	Heritability of inter-pack aggression in a wild pedigreed population of North American gray wolves
CL0362_Clu_WY_sorted	NO	n/a	YES	PRJNA577957	SAMN13042414	Heritability of inter-pack aggression in a wild pedigreed population of North American gray wolves
CL0363_Clu_WY_sorted	YES	0	YES	PRJNA577957	SAMN13042415	Heritability of inter-pack aggression in a wild pedigreed population of North American gray wolves
CL0364_Clu_WY_sorted	NO	n/a	YES	PRJNA577957	SAMN13042416	Heritability of inter-pack aggression in a wild pedigreed population of North American gray wolves
CL0365_Clu_WY_sorted	NO	n/a	YES	PRJNA577957	SAMN13042417	Heritability of inter-pack aggression in a wild pedigreed population of North American gray wolves
CL0367_Clu_WY_sorted	NO	n/a	YES	PRJNA577957	SAMN13042418	Heritability of inter-pack aggression in a wild pedigreed population of North American gray wolves
CL0368_Clu_WY_sorted	NO	n/a	YES	PRJNA577957	SAMN13042419	Heritability of inter-pack aggression in a wild pedigreed population of North American gray wolves
CL0369_Clu_WY_redo_sorted	NO	n/a	YES	PRJNA577957	SAMN13042420	Heritability of inter-pack aggression in a wild pedigreed population of North American gray wolves
CL0371_Clu_WY_sorted	NO	n/a	YES	PRJNA577957	SAMN13042421	Heritability of inter-pack aggression in a wild pedigreed population of North American gray wolves
CL0372_Clu_WY_sorted	NO	n/a	YES	PRJNA577957	SAMN13042422	Heritability of inter-pack aggression in a wild pedigreed population of North American gray wolves
CL0373_Clu_WY_sorted	NO	n/a	YES	PRJNA577957	SAMN13042423	Heritability of inter-pack aggression in a wild pedigreed population of North American gray wolves
CL0374_Clu_WY_sorted	NO	n/a	YES	PRJNA577957	SAMN13042424	Heritability of inter-pack aggression in a wild pedigreed population of North American gray wolves
CL0375_Clu_WY_redo_sorted	NO	n/a	YES	PRJNA577957	SAMN13042425	Heritability of inter-pack aggression in a wild pedigreed population of North American gray wolves
CL0376_Clu_WY_sorted	YES	3	YES	PRJNA577957	SAMN13042426	Heritability of inter-pack aggression in a wild pedigreed population of North American gray wolves
CL0378_Clu_WY_sorted	YES	1	YES	PRJNA577957	SAMN13042427	Heritability of inter-pack aggression in a wild pedigreed population of North American gray wolves
CL0379_Clu_WY_sorted	NO	n/a	YES	PRJNA577957	SAMN13042428	Heritability of inter-pack aggression in a wild pedigreed population of North American gray wolves
CL0380_Clu_WY_sorted	NO	n/a	YES	PRJNA577957	SAMN13042429	Heritability of inter-pack aggression in a wild pedigreed population of North American gray wolves
CL0381_Clu_WY_redo_sorted	NO	n/a	YES	PRJNA577957	SAMN13042430	Heritability of inter-pack aggression in a wild pedigreed population of North American gray wolves
CL0382_Clu_WY_redo_F5_sorted	NO	n/a	YES	PRJNA577957	SAMN13042431	Heritability of inter-pack aggression in a wild pedigreed population of North American gray wolves
CL0384_Clu_WY_sorted	NO	n/a	YES	PRJNA577957	SAMN13042432	Heritability of inter-pack aggression in a wild pedigreed population of North American gray wolves
CL0385_Clu_WY_sorted	NO	n/a	YES	PRJNA577957	SAMN13042433	Heritability of inter-pack aggression in a wild pedigreed population of North American gray wolves
CL0386_Clu_WY_sorted	NO	n/a	YES	PRJNA577957	SAMN13042434	Heritability of inter-pack aggression in a wild pedigreed population of North American gray wolves
CL0387_Clu_WY_sorted	NO	n/a	YES	PRJNA577957	SAMN13042435	Heritability of inter-pack aggression in a wild pedigreed population of North American gray wolves
CL0388_Clu_WY_sorted	YES	1	YES	PRJNA577957	SAMN13042436	Heritability of inter-pack aggression in a wild pedigreed population of North American gray wolves
CL0391_Clu_WY_sorted	NO	n/a	YES	PRJNA577957	SAMN13042438	Heritability of inter-pack aggression in a wild pedigreed population of North American gray wolves
CL0392_Clu_WY_sorted	NO	n/a	YES	PRJNA577957	SAMN13042439	Heritability of inter-pack aggression in a wild pedigreed population of North American gray wolves
CL0395_Clu_WY_sorted	NO	n/a	YES	PRJNA577957	SAMN13042440	Heritability of inter-pack aggression in a wild pedigreed population of North American gray wolves
CL0398_Clu_WY_sorted	NO	n/a	YES	PRJNA577957	SAMN13042441	Heritability of inter-pack aggression in a wild pedigreed population of North American gray wolves
CL0400_Clu_WY_sorted	NO	n/a	YES	PRJNA577957	SAMN13042442	Heritability of inter-pack aggression in a wild pedigreed population of North American gray wolves
CL0402_Clu_WY_sorted	YES	0	YES	PRJNA577957	SAMN13042444	Heritability of inter-pack aggression in a wild pedigreed population of North American gray wolves
CL0403_Clu_WY_sorted	NO	n/a	YES	PRJNA577957	SAMN13042445	Heritability of inter-pack aggression in a wild pedigreed population of North American gray wolves
CL0404_Clu_WY_sorted	NO	n/a	YES	PRJNA577957	SAMN13042446	Heritability of inter-pack aggression in a wild pedigreed population of North American gray wolves
CL0405_Clu_WY_sorted	NO	n/a	YES	PRJNA577957	SAMN13042447	Heritability of inter-pack aggression in a wild pedigreed population of North American gray wolves
CL0406_Clu_WY_redo_H5_sorted	NO	n/a	YES	PRJNA577957	SAMN13042448	Heritability of inter-pack aggression in a wild pedigreed population of North American gray wolves
CL0407_Clu_WY_redo_B6_sorted	YES	3	YES	PRJNA577957	SAMN13042449	Heritability of inter-pack aggression in a wild pedigreed population of North American gray wolves
CL0408_Clu_WY_sorted	NO	n/a	YES	PRJNA577957	SAMN13042450	Heritability of inter-pack aggression in a wild pedigreed population of North American gray wolves
CL0409_Clu_WY_sorted	NO	n/a	YES	PRJNA577957	SAMN13042451	Heritability of inter-pack aggression in a wild pedigreed population of North American gray wolves
CL0410_Clu_WY_sorted	NO	n/a	YES	PRJNA577957	SAMN13042452	Heritability of inter-pack aggression in a wild pedigreed population of North American gray wolves
CL0411_Clu_WY_sorted	NO	n/a	YES	PRJNA577957	SAMN13042453	Heritability of inter-pack aggression in a wild pedigreed population of North American gray wolves
CL0412_Clu_WY_sorted	NO	n/a	YES	PRJNA577957	SAMN13042454	Heritability of inter-pack aggression in a wild pedigreed population of North American gray wolves
CL0414_Clu_WY_sorted	NO	n/a	YES	PRJNA577957	SAMN13042455	Heritability of inter-pack aggression in a wild pedigreed population of North American gray wolves
CL0415_Clu_WY_sorted	NO	n/a	YES	PRJNA577957	SAMN13042456	Heritability of inter-pack aggression in a wild pedigreed population of North American gray wolves
CL0416_Clu_WY_sorted	NO	n/a	YES	PRJNA577957	SAMN13042457	Heritability of inter-pack aggression in a wild pedigreed population of North American gray wolves
CL0417_Clu_WY_sorted	YES	2	NO	PRJNA577957	SAMN13042458	Heritability of inter-pack aggression in a wild pedigreed population of North American gray wolves
CL0555_Clu_WY_sorted	NO	n/a	YES	PRJNA577957	SAMN13042459	Heritability of inter-pack aggression in a wild pedigreed population of North American gray wolves
CL0556_Clu_WY_sorted	NO	n/a	YES	PRJNA577957	SAMN13042460	Heritability of inter-pack aggression in a wild pedigreed population of North American gray wolves
CL0560_Clu_WY_redo_D6_sorted	NO	n/a	YES	PRJNA577957	SAMN13042462	Heritability of inter-pack aggression in a wild pedigreed population of North American gray wolves
CL0561_Clu_WY_sorted	NO	n/a	YES	PRJNA577957	SAMN13042463	Heritability of inter-pack aggression in a wild pedigreed population of North American gray wolves
CL0563_Clu_WY_sorted	NO	n/a	YES	PRJNA577957	SAMN13042465	Heritability of inter-pack aggression in a wild pedigreed population of North American gray wolves
CL0570_Clu_WY_redo_sorted	NO	n/a	YES	PRJNA577957	SAMN13042466	Heritability of inter-pack aggression in a wild pedigreed population of North American gray wolves
CL0573_Clu_WY_sorted	NO	n/a	YES	PRJNA577957	SAMN13042467	Heritability of inter-pack aggression in a wild pedigreed population of North American gray wolves
CL0576_Clu_WY_sorted	NO	n/a	YES	PRJNA577957	SAMN13042468	Heritability of inter-pack aggression in a wild pedigreed population of North American gray wolves
CL0584_Clu_WY_sorted	NO	n/a	YES	PRJNA577957	SAMN13042470	Heritability of inter-pack aggression in a wild pedigreed population of North American gray wolves
CL0585_Clu_WY_sorted	NO	n/a	YES	PRJNA577957	SAMN13042471	Heritability of inter-pack aggression in a wild pedigreed population of North American gray wolves
CL0586_Clu_WY_redo_sorted	NO	n/a	YES	PRJNA577957	SAMN13042472	Heritability of inter-pack aggression in a wild pedigreed population of North American gray wolves
CL0589_Clu_WY_sorted	NO	n/a	YES	PRJNA577957	SAMN13042474	Heritability of inter-pack aggression in a wild pedigreed population of North American gray wolves
CL0590_Clu_WY_redo_B7_sorted	NO	n/a	YES	PRJNA577957	SAMN13042475	Heritability of inter-pack aggression in a wild pedigreed population of North American gray wolves
CL0597_Clu_WY_redo_D7_sorted	NO	n/a	YES	PRJNA577957	SAMN13042476	Heritability of inter-pack aggression in a wild pedigreed population of North American gray wolves
CL0599_Clu_WY_sorted	NO	n/a	YES	PRJNA577957	SAMN13042477	Heritability of inter-pack aggression in a wild pedigreed population of North American gray wolves
CL0622_Clu_WY_redo_F7_sorted	NO	n/a	YES	PRJNA577957	SAMN13042478	Heritability of inter-pack aggression in a wild pedigreed population of North American gray wolves
CL0625_Clu_WY_redo_sorted	NO	n/a	YES	PRJNA577957	SAMN13042479	Heritability of inter-pack aggression in a wild pedigreed population of North American gray wolves
CL0626_Clu_WY_sorted	NO	n/a	YES	PRJNA577957	SAMN13042480	Heritability of inter-pack aggression in a wild pedigreed population of North American gray wolves
CL0627_Clu_WY_redo_sorted	NO	n/a	YES	PRJNA577957	SAMN13042481	Heritability of inter-pack aggression in a wild pedigreed population of North American gray wolves
CL0632_Clu_WY_sorted	NO	n/a	YES	PRJNA577957	SAMN13042484	Heritability of inter-pack aggression in a wild pedigreed population of North American gray wolves
CL0659_Clu_WY_sorted	NO	n/a	YES	PRJNA577957	SAMN13042485	Heritability of inter-pack aggression in a wild pedigreed population of North American gray wolves
CL0662_Clu_WY_sorted	NO	n/a	YES	PRJNA577957	SAMN13042486	Heritability of inter-pack aggression in a wild pedigreed population of North American gray wolves
CL0676_Clu_WY_sorted	NO	n/a	YES	PRJNA577957	SAMN13042487	Heritability of inter-pack aggression in a wild pedigreed population of North American gray wolves
CL0677_Clu_WY_sorted	YES	3	YES	PRJNA577957	SAMN13042488	Heritability of inter-pack aggression in a wild pedigreed population of North American gray wolves
CL0678_Clu_WY_sorted	NO	n/a	YES	PRJNA577957	SAMN13042489	Heritability of inter-pack aggression in a wild pedigreed population of North American gray wolves
CL0679_Clu_WY_sorted	NO	n/a	YES	PRJNA577957	SAMN13042490	Heritability of inter-pack aggression in a wild pedigreed population of North American gray wolves
CL0681_Clu_WY_sorted	YES	0	YES	PRJNA577957	SAMN13042492	Heritability of inter-pack aggression in a wild pedigreed population of North American gray wolves
CL0682_Clu_WY_redo_sorted	NO	n/a	YES	PRJNA577957	SAMN13042493	Heritability of inter-pack aggression in a wild pedigreed population of North American gray wolves
CL0683_Clu_WY_sorted	YES	0	YES	PRJNA577957	SAMN13042494	Heritability of inter-pack aggression in a wild pedigreed population of North American gray wolves
CL0689_Clu_WY_sorted	NO	n/a	YES	PRJNA577957	SAMN13042495	Heritability of inter-pack aggression in a wild pedigreed population of North American gray wolves
CL0690_Clu_WY_sorted	NO	n/a	YES	PRJNA577957	SAMN13042496	Heritability of inter-pack aggression in a wild pedigreed population of North American gray wolves
CL0692_Clu_WY_sorted	NO	n/a	YES	PRJNA577957	SAMN13042497	Heritability of inter-pack aggression in a wild pedigreed population of North American gray wolves
CL0693_Clu_WY_sorted	NO	n/a	YES	PRJNA577957	SAMN13042498	Heritability of inter-pack aggression in a wild pedigreed population of North American gray wolves
CL0695_Clu_WY_sorted	NO	n/a	YES	PRJNA577957	SAMN13042499	Heritability of inter-pack aggression in a wild pedigreed population of North American gray wolves
CL0696_Clu_WY_sorted	NO	n/a	YES	PRJNA577957	SAMN13042500	Heritability of inter-pack aggression in a wild pedigreed population of North American gray wolves
CL0697_Clu_WY_sorted	NO	n/a	YES	PRJNA577957	SAMN13042501	Heritability of inter-pack aggression in a wild pedigreed population of North American gray wolves
CL0699_Clu_WY_sorted	NO	n/a	YES	PRJNA577957	SAMN13042502	Heritability of inter-pack aggression in a wild pedigreed population of North American gray wolves
CL0700_Clu_WY_sorted	NO	n/a	YES	PRJNA577957	SAMN13042503	Heritability of inter-pack aggression in a wild pedigreed population of North American gray wolves
CL0702_Clu_WY_sorted	NO	n/a	YES	PRJNA577957	SAMN13042504	Heritability of inter-pack aggression in a wild pedigreed population of North American gray wolves
CL0704_Clu_WY_sorted	NO	n/a	YES	PRJNA577957	SAMN13042505	Heritability of inter-pack aggression in a wild pedigreed population of North American gray wolves
CL0705_Clu_WY_sorted	NO	n/a	YES	PRJNA577957	SAMN13042506	Heritability of inter-pack aggression in a wild pedigreed population of North American gray wolves
CL1251_Clu_WY_sorted	NO	n/a	YES	PRJNA577957	SAMN13042507	Heritability of inter-pack aggression in a wild pedigreed population of North American gray wolves
CL1252_Clu_WY_redo_sorted	NO	n/a	YES	PRJNA577957	SAMN13042508	Heritability of inter-pack aggression in a wild pedigreed population of North American gray wolves
CL1254_Clu_WY_sorted	NO	n/a	YES	PRJNA577957	SAMN13042510	Heritability of inter-pack aggression in a wild pedigreed population of North American gray wolves
CL1255_Clu_WY_sorted	NO	n/a	YES	PRJNA577957	SAMN13042511	Heritability of inter-pack aggression in a wild pedigreed population of North American gray wolves
CL1258_Clu_WY_sorted	NO	n/a	YES	PRJNA577957	SAMN13042513	Heritability of inter-pack aggression in a wild pedigreed population of North American gray wolves
CL1259_Clu_WY_sorted	NO	n/a	YES	PRJNA577957	SAMN13042514	Heritability of inter-pack aggression in a wild pedigreed population of North American gray wolves
CL1260_Clu_WY_sorted	YES	0	YES	PRJNA577957	SAMN13042515	Heritability of inter-pack aggression in a wild pedigreed population of North American gray wolves
CL1261_Clu_WY_sorted	NO	n/a	YES	PRJNA577957	SAMN13042516	Heritability of inter-pack aggression in a wild pedigreed population of North American gray wolves
CL1262_Clu_WY_sorted	NO	n/a	YES	PRJNA577957	SAMN13042517	Heritability of inter-pack aggression in a wild pedigreed population of North American gray wolves
CL1263_Clu_WY_sorted	NO	n/a	YES	PRJNA577957	SAMN13042518	Heritability of inter-pack aggression in a wild pedigreed population of North American gray wolves
CL1264_Clu_WY_sorted	YES	1	YES	PRJNA577957	SAMN13042519	Heritability of inter-pack aggression in a wild pedigreed population of North American gray wolves
CL1265_Clu_WY_sorted	NO	n/a	YES	PRJNA577957	SAMN13042520	Heritability of inter-pack aggression in a wild pedigreed population of North American gray wolves
CL1266_Clu_WY_sorted	YES	2	YES	PRJNA577957	SAMN13042521	Heritability of inter-pack aggression in a wild pedigreed population of North American gray wolves
CL1267_Clu_WY_sorted	YES	1	YES	PRJNA577957	SAMN13042522	Heritability of inter-pack aggression in a wild pedigreed population of North American gray wolves
CL1268_Clu_WY_sorted	YES	2	YES	PRJNA577957	SAMN13042523	Heritability of inter-pack aggression in a wild pedigreed population of North American gray wolves
CL1269_Clu_WY_sorted	NO	n/a	YES	PRJNA577957	SAMN13042524	Heritability of inter-pack aggression in a wild pedigreed population of North American gray wolves
CL1270_Clu_WY_sorted	NO	n/a	YES	PRJNA577957	SAMN13042525	Heritability of inter-pack aggression in a wild pedigreed population of North American gray wolves
CL1273_Clu_WY_sorted	YES	3	YES	PRJNA577957	SAMN13042527	Heritability of inter-pack aggression in a wild pedigreed population of North American gray wolves
CL1274_Clu_WY_sorted	NO	n/a	YES	PRJNA577957	SAMN13042528	Heritability of inter-pack aggression in a wild pedigreed population of North American gray wolves
CL1275_Clu_WY_sorted	NO	n/a	YES	PRJNA577957	SAMN13042529	Heritability of inter-pack aggression in a wild pedigreed population of North American gray wolves
CL1276_Clu_WY_redo_E8_sorted	NO	n/a	YES	PRJNA577957	SAMN13042530	Heritability of inter-pack aggression in a wild pedigreed population of North American gray wolves
CL1277_Clu_WY_sorted	YES	2	YES	PRJNA577957	SAMN13042531	Heritability of inter-pack aggression in a wild pedigreed population of North American gray wolves
CL1278_Clu_WY_sorted	NO	n/a	YES	PRJNA577957	SAMN13042532	Heritability of inter-pack aggression in a wild pedigreed population of North American gray wolves
CL1279_Clu_WY_sorted	NO	n/a	YES	PRJNA577957	SAMN13042533	Heritability of inter-pack aggression in a wild pedigreed population of North American gray wolves
CL1280_Clu_WY_sorted	YES	2	YES	PRJNA577957	SAMN13042534	Heritability of inter-pack aggression in a wild pedigreed population of North American gray wolves
CL1281_Clu_WY_sorted	YES	3	YES	PRJNA577957	SAMN13042535	Heritability of inter-pack aggression in a wild pedigreed population of North American gray wolves
CL1485_Clu_WY_sorted	YES	1	YES	PRJNA577957	SAMN13042536	Heritability of inter-pack aggression in a wild pedigreed population of North American gray wolves
CL1487_Clu_WY_sorted	NO	n/a	YES	PRJNA577957	SAMN13042537	Heritability of inter-pack aggression in a wild pedigreed population of North American gray wolves
CL1489_Clu_WY_sorted	YES	2	YES	PRJNA577957	SAMN13042538	Heritability of inter-pack aggression in a wild pedigreed population of North American gray wolves
CL1490_Clu_WY_sorted	YES	1	YES	PRJNA577957	SAMN13042539	Heritability of inter-pack aggression in a wild pedigreed population of North American gray wolves
CL1491_Clu_WY_sorted	YES	2	YES	PRJNA577957	SAMN13042540	Heritability of inter-pack aggression in a wild pedigreed population of North American gray wolves
CL1492_Clu_WY_sorted	NO	n/a	YES	PRJNA577957	SAMN13042541	Heritability of inter-pack aggression in a wild pedigreed population of North American gray wolves
CL1493_Clu_WY_sorted	YES	0	YES	PRJNA577957	SAMN13042542	Heritability of inter-pack aggression in a wild pedigreed population of North American gray wolves
CL1494_Clu_WY_sorted	YES	2	YES	PRJNA577957	SAMN13042543	Heritability of inter-pack aggression in a wild pedigreed population of North American gray wolves
CL1495_Clu_WY_sorted	YES	2	YES	PRJNA577957	SAMN13042544	Heritability of inter-pack aggression in a wild pedigreed population of North American gray wolves
CL1496_Clu_WY_sorted	NO	n/a	YES	PRJNA577957	SAMN13042545	Heritability of inter-pack aggression in a wild pedigreed population of North American gray wolves
CL1497_Clu_WY_sorted	NO	n/a	YES	PRJNA577957	SAMN13042546	Heritability of inter-pack aggression in a wild pedigreed population of North American gray wolves
CL1499_Clu_WY_sorted	YES	0	YES	PRJNA577957	SAMN13042547	Heritability of inter-pack aggression in a wild pedigreed population of North American gray wolves
CL1500_Clu_WY_sorted	NO	n/a	YES	PRJNA577957	SAMN13042548	Heritability of inter-pack aggression in a wild pedigreed population of North American gray wolves
CL1502_Clu_WY_sorted	YES	1	YES	PRJNA577957	SAMN13042549	Heritability of inter-pack aggression in a wild pedigreed population of North American gray wolves
CL1503_Clu_WY_redo_sorted	YES	1	YES	PRJNA577957	SAMN13042550	Heritability of inter-pack aggression in a wild pedigreed population of North American gray wolves
CL1504_Clu_WY_sorted	YES	1	YES	PRJNA577957	SAMN13042551	Heritability of inter-pack aggression in a wild pedigreed population of North American gray wolves
CL1507_Clu_WY_sorted	YES	1	YES	PRJNA577957	SAMN13042552	Heritability of inter-pack aggression in a wild pedigreed population of North American gray wolves
CL1508_Clu_WY_sorted	YES	1	YES	PRJNA577957	SAMN13042553	Heritability of inter-pack aggression in a wild pedigreed population of North American gray wolves
CL1509_Clu_WY_sorted	NO	n/a	YES	PRJNA577957	SAMN13042554	Heritability of inter-pack aggression in a wild pedigreed population of North American gray wolves
CL1510_Clu_WY_sorted	NO	n/a	YES	PRJNA577957	SAMN13042555	Heritability of inter-pack aggression in a wild pedigreed population of North American gray wolves
CL1511_Clu_WY_YNP6_sorted	YES	3	YES	PRJNA577957	SAMN13042556	Heritability of inter-pack aggression in a wild pedigreed population of North American gray wolves
CL1512_Clu_WY_sorted	NO	n/a	YES	PRJNA577957	SAMN13042557	Heritability of inter-pack aggression in a wild pedigreed population of North American gray wolves
CL1514_Clu_WY_redo_B9_sorted	NO	n/a	YES	PRJNA577957	SAMN13042558	Heritability of inter-pack aggression in a wild pedigreed population of North American gray wolves
CL1515_Clu_WY_sorted	NO	n/a	YES	PRJNA577957	SAMN13042559	Heritability of inter-pack aggression in a wild pedigreed population of North American gray wolves
CL1522_Clu_WY_sorted	NO	n/a	YES	PRJNA577957	SAMN13042562	Heritability of inter-pack aggression in a wild pedigreed population of North American gray wolves
CL1525_Clu_WY_redo_C9_sorted	YES	3	YES	PRJNA577957	SAMN13042563	Heritability of inter-pack aggression in a wild pedigreed population of North American gray wolves
CL1526_Clu_WY_redo_E9_sorted	NO	n/a	YES	PRJNA577957	SAMN13042564	Heritability of inter-pack aggression in a wild pedigreed population of North American gray wolves
CL1527_Clu_WY_sorted	NO	n/a	YES	PRJNA577957	SAMN13042565	Heritability of inter-pack aggression in a wild pedigreed population of North American gray wolves
CL1528_Clu_WY_sorted	NO	n/a	YES	PRJNA577957	SAMN13042566	Heritability of inter-pack aggression in a wild pedigreed population of North American gray wolves
CL1529_Clu_WY_sorted	NO	n/a	YES	PRJNA577957	SAMN13042567	Heritability of inter-pack aggression in a wild pedigreed population of North American gray wolves
CL1531_Clu_WY_sorted	NO	n/a	YES	PRJNA577957	SAMN13042568	Heritability of inter-pack aggression in a wild pedigreed population of North American gray wolves
CL2052_Clu_WY_sorted	NO	n/a	YES	PRJNA577957	SAMN13042569	Heritability of inter-pack aggression in a wild pedigreed population of North American gray wolves
CL2056_Clu_WY_sorted	NO	n/a	YES	PRJNA577957	SAMN13042570	Heritability of inter-pack aggression in a wild pedigreed population of North American gray wolves
CL3185_Clu_WY_sorted	NO	n/a	YES	PRJNA577957	SAMN13042571	Heritability of inter-pack aggression in a wild pedigreed population of North American gray wolves
CL4659_Clu_WY_redo_sorted	NO	n/a	YES	PRJNA577957	SAMN13042572	Heritability of inter-pack aggression in a wild pedigreed population of North American gray wolves
CL4660_Clu_WY_sorted	NO	n/a	YES	PRJNA577957	SAMN13042573	Heritability of inter-pack aggression in a wild pedigreed population of North American gray wolves
CL4661_Clu_WY_redo_sorted	NO	n/a	YES	PRJNA577957	SAMN13042574	Heritability of inter-pack aggression in a wild pedigreed population of North American gray wolves
CL4662_Clu_WY_sorted	NO	n/a	YES	PRJNA577957	SAMN13042575	Heritability of inter-pack aggression in a wild pedigreed population of North American gray wolves
CL4663_Clu_WY_sorted	NO	n/a	YES	PRJNA577957	SAMN13042576	Heritability of inter-pack aggression in a wild pedigreed population of North American gray wolves
CL4664_Clu_WY_ancestry_sorted	NO	n/a	YES	PRJNA577957	SAMN13042577	Heritability of inter-pack aggression in a wild pedigreed population of North American gray wolves
CL4666_Clu_WY_ancestry_sorted	NO	n/a	YES	PRJNA577957	SAMN13042579	Heritability of inter-pack aggression in a wild pedigreed population of North American gray wolves
CL4668_Clu_WY_ancestry_sorted	NO	n/a	YES	PRJNA577957	SAMN13042580	Heritability of inter-pack aggression in a wild pedigreed population of North American gray wolves
CL4669_Clu_WY_ancestry_sorted	NO	n/a	YES	PRJNA577957	SAMN13042581	Heritability of inter-pack aggression in a wild pedigreed population of North American gray wolves
CL4671_Clu_WY_ancestry_sorted	NO	n/a	YES	PRJNA577957	SAMN13042582	Heritability of inter-pack aggression in a wild pedigreed population of North American gray wolves
CL4772_Clu_WY_ancestry_sorted	NO	n/a	YES	PRJNA577957	SAMN13042583	Heritability of inter-pack aggression in a wild pedigreed population of North American gray wolves
CL4773_Clu_WY_ancestry_sorted	YES	3	YES	PRJNA577957	SAMN13042584	Heritability of inter-pack aggression in a wild pedigreed population of North American gray wolves
CL4774_Clu_WY_sorted	NO	n/a	YES	PRJNA577957	SAMN13042585	Heritability of inter-pack aggression in a wild pedigreed population of North American gray wolves
CL5289_Clu_WY_sorted	NO	n/a	YES	PRJNA577957	SAMN13042586	Heritability of inter-pack aggression in a wild pedigreed population of North American gray wolves
CL5299_Clu_WY_sorted	NO	n/a	YES	PRJNA577957	SAMN13042587	Heritability of inter-pack aggression in a wild pedigreed population of North American gray wolves
CL5302_Clu_WY_sorted	NO	n/a	YES	PRJNA577957	SAMN13042588	Heritability of inter-pack aggression in a wild pedigreed population of North American gray wolves
CL5305_Clu_WY_sorted	NO	n/a	YES	PRJNA577957	SAMN13042589	Heritability of inter-pack aggression in a wild pedigreed population of North American gray wolves
CL5309_Clu_WY_sorted	NO	n/a	YES	PRJNA577957	SAMN13042590	Heritability of inter-pack aggression in a wild pedigreed population of North American gray wolves
CL5314_Clu_WY_sorted	NO	n/a	YES	PRJNA577957	SAMN13042591	Heritability of inter-pack aggression in a wild pedigreed population of North American gray wolves
CL5369_Clu_WY_redo_sorted	YES	0	YES	PRJNA577957	SAMN13042592	Heritability of inter-pack aggression in a wild pedigreed population of North American gray wolves
CL5370_Clu_WY_sorted	YES	0	YES	PRJNA577957	SAMN13042593	Heritability of inter-pack aggression in a wild pedigreed population of North American gray wolves
CL5372_Clu_WY_sorted	YES	1	YES	PRJNA577957	SAMN13042594	Heritability of inter-pack aggression in a wild pedigreed population of North American gray wolves
CL5373_Clu_WY_ancestry_sorted	YES	0	YES	PRJNA577957	SAMN13042595	Heritability of inter-pack aggression in a wild pedigreed population of North American gray wolves
CL5374_Clu_WY_ancestry_sorted	YES	0	YES	PRJNA577957	SAMN13042596	Heritability of inter-pack aggression in a wild pedigreed population of North American gray wolves
CL5375_Clu_WY_ancestry_sorted	NO	n/a	YES	PRJNA577957	SAMN13042597	Heritability of inter-pack aggression in a wild pedigreed population of North American gray wolves
CL5376_Clu_WY_sorted	NO	n/a	YES	PRJNA577957	SAMN13042598	Heritability of inter-pack aggression in a wild pedigreed population of North American gray wolves
CL5377_Clu_WY_ancestry_sorted	NO	n/a	YES	PRJNA577957	SAMN13042599	Heritability of inter-pack aggression in a wild pedigreed population of North American gray wolves
CL5378_Clu_WY_ancestry_sorted	YES	0	YES	PRJNA577957	SAMN13042600	Heritability of inter-pack aggression in a wild pedigreed population of North American gray wolves
CL5380_Clu_WY_ancestry_sorted	YES	0	YES	PRJNA577957	SAMN13042601	Heritability of inter-pack aggression in a wild pedigreed population of North American gray wolves
CL5381_Clu_WY_ancestry_sorted	YES	1	YES	PRJNA577957	SAMN13042602	Heritability of inter-pack aggression in a wild pedigreed population of North American gray wolves
CL5382_Clu_WY_ancestry_sorted	YES	0	YES	PRJNA577957	SAMN13042603	Heritability of inter-pack aggression in a wild pedigreed population of North American gray wolves
CL5383_Clu_WY_sorted	YES	0	YES	PRJNA577957	SAMN13042604	Heritability of inter-pack aggression in a wild pedigreed population of North American gray wolves
CL5384_Clu_WY_sorted	NO	n/a	YES	PRJNA577957	SAMN13042605	Heritability of inter-pack aggression in a wild pedigreed population of North American gray wolves
CL5385_Clu_WY_sorted	NO	n/a	YES	PRJNA577957	SAMN13042606	Heritability of inter-pack aggression in a wild pedigreed population of North American gray wolves
CL5386_Clu_WY_sorted	YES	2	YES	PRJNA577957	SAMN13042607	Heritability of inter-pack aggression in a wild pedigreed population of North American gray wolves
CL5387_Clu_WY_sorted	YES	2	YES	PRJNA577957	SAMN13042608	Heritability of inter-pack aggression in a wild pedigreed population of North American gray wolves
CL5388_Clu_WY_ancestry_sorted	YES	2	YES	PRJNA577957	SAMN13042609	Heritability of inter-pack aggression in a wild pedigreed population of North American gray wolves
CL5389_Clu_WY_ancestry_sorted	YES	1	YES	PRJNA577957	SAMN13042610	Heritability of inter-pack aggression in a wild pedigreed population of North American gray wolves
CL5392_Clu_WY_ancestry_sorted	YES	1	YES	PRJNA577957	SAMN13042611	Heritability of inter-pack aggression in a wild pedigreed population of North American gray wolves
CL5394_Clu_WY_sorted	YES	0	YES	PRJNA577957	SAMN13042612	Heritability of inter-pack aggression in a wild pedigreed population of North American gray wolves
CL5395_Clu_WY_sorted	YES	0	YES	PRJNA577957	SAMN13042613	Heritability of inter-pack aggression in a wild pedigreed population of North American gray wolves
CL5396_Clu_WY_ancestry_sorted	YES	3	YES	PRJNA577957	SAMN13042614	Heritability of inter-pack aggression in a wild pedigreed population of North American gray wolves
CL5398_Clu_WY_YNP6_sorted	YES	2	YES	PRJNA577957	SAMN13042615	Heritability of inter-pack aggression in a wild pedigreed population of North American gray wolves
CL5409_Clu_WY_ancestry_sorted	NO	n/a	YES	PRJNA577957	SAMN13042616	Heritability of inter-pack aggression in a wild pedigreed population of North American gray wolves
CL5413_Clu_WY_ancestry_sorted	NO	n/a	YES	PRJNA577957	SAMN13042617	Heritability of inter-pack aggression in a wild pedigreed population of North American gray wolves
CL5415_Clu_WY_ancestry_sorted	NO	n/a	YES	PRJNA577957	SAMN13042618	Heritability of inter-pack aggression in a wild pedigreed population of North American gray wolves
CL5418_Clu_WY_ancestry_sorted	YES	1	YES	PRJNA577957	SAMN13042619	Heritability of inter-pack aggression in a wild pedigreed population of North American gray wolves
CL5422_Clu_WY_ancestry_sorted	YES	1	YES	PRJNA577957	SAMN13042621	Heritability of inter-pack aggression in a wild pedigreed population of North American gray wolves
CL5497_Clu_WY_ancestry_sorted	NO	n/a	YES	PRJNA577957	SAMN13042622	Heritability of inter-pack aggression in a wild pedigreed population of North American gray wolves
CL5501_Clu_WY_ancestry_sorted	YES	3	YES	PRJNA577957	SAMN13042623	Heritability of inter-pack aggression in a wild pedigreed population of North American gray wolves
CL5868_Clu_WY_sorted	NO	n/a	YES	PRJNA577957	SAMN13042624	Heritability of inter-pack aggression in a wild pedigreed population of North American gray wolves
CL5870_Clu_WY_sorted	YES	0	YES	PRJNA577957	SAMN13042625	Heritability of inter-pack aggression in a wild pedigreed population of North American gray wolves
CL5871_Clu_WY_sorted	YES	0	YES	PRJNA577957	SAMN13042626	Heritability of inter-pack aggression in a wild pedigreed population of North American gray wolves
CL5872_Clu_WY_YNP6_sorted	YES	2	YES	PRJNA577957	SAMN13042627	Heritability of inter-pack aggression in a wild pedigreed population of North American gray wolves
CL5873_Clu_WY_redo_sorted	NO	n/a	YES	PRJNA577957	SAMN13042628	Heritability of inter-pack aggression in a wild pedigreed population of North American gray wolves
CL5874_Clu_WY_sorted	YES	2	YES	PRJNA577957	SAMN13042629	Heritability of inter-pack aggression in a wild pedigreed population of North American gray wolves
CL5875_Clu_WY_sorted	YES	1	YES	PRJNA577957	SAMN13042630	Heritability of inter-pack aggression in a wild pedigreed population of North American gray wolves
CL5876_Clu_WY_sorted	YES	0	YES	PRJNA577957	SAMN13042631	Heritability of inter-pack aggression in a wild pedigreed population of North American gray wolves
CL5877_Clu_WY_sorted	YES	1	YES	PRJNA577957	SAMN13042632	Heritability of inter-pack aggression in a wild pedigreed population of North American gray wolves
CL5878_Clu_WY_sorted	YES	0	YES	PRJNA577957	SAMN13042633	Heritability of inter-pack aggression in a wild pedigreed population of North American gray wolves
CL5879_Clu_WY_sorted	YES	1	YES	PRJNA577957	SAMN13042634	Heritability of inter-pack aggression in a wild pedigreed population of North American gray wolves
CL5880_Clu_WY_sorted	YES	0	YES	PRJNA577957	SAMN13042635	Heritability of inter-pack aggression in a wild pedigreed population of North American gray wolves
CL5881_Clu_WY_sorted	YES	1	YES	PRJNA577957	SAMN13042636	Heritability of inter-pack aggression in a wild pedigreed population of North American gray wolves
CL5882_Clu_WY_redo_sorted	NO	n/a	YES	PRJNA577957	SAMN13042637	Heritability of inter-pack aggression in a wild pedigreed population of North American gray wolves
CL5883_Clu_WY_sorted	NO	n/a	YES	PRJNA577957	SAMN13042638	Heritability of inter-pack aggression in a wild pedigreed population of North American gray wolves
CL5884_Clu_WY_sorted	NO	n/a	YES	PRJNA577957	SAMN13042639	Heritability of inter-pack aggression in a wild pedigreed population of North American gray wolves
CL7617_Clu_WY_sorted	YES	3	YES	PRJNA577957	SAMN13042640	Heritability of inter-pack aggression in a wild pedigreed population of North American gray wolves
CL7618_Clu_WY_sorted	NO	n/a	YES	PRJNA577957	SAMN13042641	Heritability of inter-pack aggression in a wild pedigreed population of North American gray wolves
CL7855_Clu_WY_sorted	NO	n/a	YES	PRJNA577957	SAMN13042642	Heritability of inter-pack aggression in a wild pedigreed population of North American gray wolves
CL7856_Clu_WY_sorted	YES	2	YES	PRJNA577957	SAMN13042643	Heritability of inter-pack aggression in a wild pedigreed population of North American gray wolves
CL7861_Clu_WY_sorted	NO	n/a	YES	PRJNA577957	SAMN13042644	Heritability of inter-pack aggression in a wild pedigreed population of North American gray wolves
CL7866_Clu_WY_sorted	NO	n/a	YES	PRJNA577957	SAMN13042645	Heritability of inter-pack aggression in a wild pedigreed population of North American gray wolves
CL7867_Clu_WY_sorted	YES	2	YES	PRJNA577957	SAMN13042646	Heritability of inter-pack aggression in a wild pedigreed population of North American gray wolves
CL7877_Clu_WY_sorted	NO	n/a	YES	PRJNA577957	SAMN13042647	Heritability of inter-pack aggression in a wild pedigreed population of North American gray wolves
CL7885_Clu_WY_sorted	NO	n/a	YES	PRJNA577957	SAMN13042648	Heritability of inter-pack aggression in a wild pedigreed population of North American gray wolves
CL7887_Clu_WY_sorted	NO	n/a	YES	PRJNA577957	SAMN13042649	Heritability of inter-pack aggression in a wild pedigreed population of North American gray wolves
CL7894_Clu_WY_redo_sorted	NO	n/a	YES	PRJNA577957	SAMN13042650	Heritability of inter-pack aggression in a wild pedigreed population of North American gray wolves
CL7895_Clu_WY_sorted	YES	0	YES	PRJNA577957	SAMN13042651	Heritability of inter-pack aggression in a wild pedigreed population of North American gray wolves
CL7898_Clu_WY_sorted	YES	1	YES	PRJNA577957	SAMN13042652	Heritability of inter-pack aggression in a wild pedigreed population of North American gray wolves
CL7901_Clu_WY_sorted	YES	0	YES	PRJNA577957	SAMN13042653	Heritability of inter-pack aggression in a wild pedigreed population of North American gray wolves
CL7902_Clu_WY_sorted	YES	1	YES	PRJNA577957	SAMN13042654	Heritability of inter-pack aggression in a wild pedigreed population of North American gray wolves
CL7903_Clu_WY_sorted	YES	0	YES	PRJNA577957	SAMN13042655	Heritability of inter-pack aggression in a wild pedigreed population of North American gray wolves
CL7905_Clu_WY_sorted	YES	2	YES	PRJNA577957	SAMN13042656	Heritability of inter-pack aggression in a wild pedigreed population of North American gray wolves
CL7906_Clu_WY_sorted	YES	1	YES	PRJNA577957	SAMN13042657	Heritability of inter-pack aggression in a wild pedigreed population of North American gray wolves
CL7912_Clu_WY_sorted	YES	2	YES	PRJNA577957	SAMN13042658	Heritability of inter-pack aggression in a wild pedigreed population of North American gray wolves
CL7913_Clu_WY_sorted	NO	n/a	YES	PRJNA577957	SAMN13042659	Heritability of inter-pack aggression in a wild pedigreed population of North American gray wolves
CL7914_Clu_WY_sorted	YES	1	YES	PRJNA577957	SAMN13042660	Heritability of inter-pack aggression in a wild pedigreed population of North American gray wolves
CL7915_Clu_WY_sorted	YES	2	YES	PRJNA577957	SAMN13042661	Heritability of inter-pack aggression in a wild pedigreed population of North American gray wolves
CL7917_Clu_WY_sorted	YES	2	YES	PRJNA577957	SAMN13042662	Heritability of inter-pack aggression in a wild pedigreed population of North American gray wolves
CL7918_Clu_WY_sorted	YES	0	YES	PRJNA577957	SAMN13042663	Heritability of inter-pack aggression in a wild pedigreed population of North American gray wolves
CL7921_Clu_WY_sorted	NO	n/a	YES	PRJNA577957	SAMN13042665	Heritability of inter-pack aggression in a wild pedigreed population of North American gray wolves
CL7922_Clu_WY_sorted	YES	1	YES	PRJNA577957	SAMN13042666	Heritability of inter-pack aggression in a wild pedigreed population of North American gray wolves
CL7924_Clu_WY_YNP6_sorted	NO	n/a	YES	PRJNA577957	SAMN13042667	Heritability of inter-pack aggression in a wild pedigreed population of North American gray wolves
CL7925_Clu_WY_sorted	YES	2	YES	PRJNA577957	SAMN13042668	Heritability of inter-pack aggression in a wild pedigreed population of North American gray wolves
CL7926_Clu_WY_sorted	YES	0	YES	PRJNA577957	SAMN13042669	Heritability of inter-pack aggression in a wild pedigreed population of North American gray wolves
CL7927_Clu_WY_sorted	NO	n/a	YES	PRJNA577957	SAMN13042670	Heritability of inter-pack aggression in a wild pedigreed population of North American gray wolves
CL7928_Clu_WY_redo_sorted	YES	3	YES	PRJNA577957	SAMN13042671	Heritability of inter-pack aggression in a wild pedigreed population of North American gray wolves
CL7929_Clu_WY_sorted	YES	0	YES	PRJNA577957	SAMN13042672	Heritability of inter-pack aggression in a wild pedigreed population of North American gray wolves
CL7931_Clu_WY_sorted	YES	2	YES	PRJNA577957	SAMN13042673	Heritability of inter-pack aggression in a wild pedigreed population of North American gray wolves
CL8749_Clu_WY_sorted	NO	n/a	YES	PRJNA577957	SAMN13042674	Heritability of inter-pack aggression in a wild pedigreed population of North American gray wolves
CL8750_Clu_WY_sorted	NO	n/a	YES	PRJNA577957	SAMN13042675	Heritability of inter-pack aggression in a wild pedigreed population of North American gray wolves
CL8751_Clu_WY_sorted	NO	n/a	YES	PRJNA577957	SAMN13042676	Heritability of inter-pack aggression in a wild pedigreed population of North American gray wolves
CL8753_Clu_WY_sorted	NO	n/a	YES	PRJNA577957	SAMN13042677	Heritability of inter-pack aggression in a wild pedigreed population of North American gray wolves
CL8754_Clu_WY_sorted	NO	n/a	YES	PRJNA577957	SAMN13042678	Heritability of inter-pack aggression in a wild pedigreed population of North American gray wolves
CL8755_Clu_WY_sorted	YES	2	NO	PRJNA577957	SAMN13042679	Heritability of inter-pack aggression in a wild pedigreed population of North American gray wolves
CL8758_Clu_WY_sorted	YES	1	YES	PRJNA577957	SAMN13042680	Heritability of inter-pack aggression in a wild pedigreed population of North American gray wolves
CL8759_Clu_WY_sorted	YES	2	YES	PRJNA577957	SAMN13042681	Heritability of inter-pack aggression in a wild pedigreed population of North American gray wolves
CL8760_Clu_WY_sorted	YES	0	YES	PRJNA577957	SAMN13042682	Heritability of inter-pack aggression in a wild pedigreed population of North American gray wolves
CL8764_Clu_WY_YNP6_sorted	YES	0	NO	PRJNA577957	SAMN13042683	Heritability of inter-pack aggression in a wild pedigreed population of North American gray wolves
CL8765_Clu_WY_sorted	YES	0	YES	PRJNA577957	SAMN13042684	Heritability of inter-pack aggression in a wild pedigreed population of North American gray wolves
CL8766_Clu_WY_sorted	YES	0	YES	PRJNA577957	SAMN13042685	Heritability of inter-pack aggression in a wild pedigreed population of North American gray wolves
CL8767_Clu_WY_sorted	YES	0	YES	PRJNA577957	SAMN13042686	Heritability of inter-pack aggression in a wild pedigreed population of North American gray wolves
CL8768_Clu_WY_sorted	YES	0	YES	PRJNA577957	SAMN13042687	Heritability of inter-pack aggression in a wild pedigreed population of North American gray wolves
CL8769_Clu_WY_sorted	YES	0	YES	PRJNA577957	SAMN13042688	Heritability of inter-pack aggression in a wild pedigreed population of North American gray wolves
CL8770_Clu_WY_sorted	YES	0	YES	PRJNA577957	SAMN13042689	Heritability of inter-pack aggression in a wild pedigreed population of North American gray wolves
CL8771_Clu_WY_sorted	YES	0	YES	PRJNA577957	SAMN13042690	Heritability of inter-pack aggression in a wild pedigreed population of North American gray wolves
CL8772_Clu_WY_sorted	YES	1	YES	PRJNA577957	SAMN13042691	Heritability of inter-pack aggression in a wild pedigreed population of North American gray wolves
CL8774_Clu_WY_redo_A11_sorted	YES	1	YES	PRJNA577957	SAMN13042692	Heritability of inter-pack aggression in a wild pedigreed population of North American gray wolves
CL8775_Clu_WY_sorted	YES	0	YES	PRJNA577957	SAMN13042693	Heritability of inter-pack aggression in a wild pedigreed population of North American gray wolves
CL8776_Clu_WY_sorted	YES	0	YES	PRJNA577957	SAMN13042694	Heritability of inter-pack aggression in a wild pedigreed population of North American gray wolves
CL8777_Clu_WY_sorted	NO	n/a	YES	PRJNA577957	SAMN13042695	Heritability of inter-pack aggression in a wild pedigreed population of North American gray wolves
CL8778_Clu_WY_sorted	NO	n/a	YES	PRJNA577957	SAMN13042696	Heritability of inter-pack aggression in a wild pedigreed population of North American gray wolves
CL8779_Clu_WY_sorted	YES	0	YES	PRJNA577957	SAMN13042697	Heritability of inter-pack aggression in a wild pedigreed population of North American gray wolves
CL8780_Clu_WY_sorted	YES	0	YES	PRJNA577957	SAMN13042698	Heritability of inter-pack aggression in a wild pedigreed population of North American gray wolves
CL8781_Clu_WY_sorted	NO	n/a	YES	PRJNA577957	SAMN13042699	Heritability of inter-pack aggression in a wild pedigreed population of North American gray wolves
CL8782_Clu_WY_sorted	NO	n/a	YES	PRJNA577957	SAMN13042700	Heritability of inter-pack aggression in a wild pedigreed population of North American gray wolves
CL8783_Clu_WY_sorted	NO	n/a	YES	PRJNA577957	SAMN13042701	Heritability of inter-pack aggression in a wild pedigreed population of North American gray wolves
CL8784_Clu_WY_redo_B11_sorted	NO	n/a	YES	PRJNA577957	SAMN13042702	Heritability of inter-pack aggression in a wild pedigreed population of North American gray wolves
CL8785_Clu_WY_redo_D11_sorted	NO	n/a	YES	PRJNA577957	SAMN13042703	Heritability of inter-pack aggression in a wild pedigreed population of North American gray wolves
CL8786_Clu_WY_sorted	NO	n/a	YES	PRJNA577957	SAMN13042704	Heritability of inter-pack aggression in a wild pedigreed population of North American gray wolves
CL8787_Clu_WY_sorted	NO	n/a	YES	PRJNA577957	SAMN13042705	Heritability of inter-pack aggression in a wild pedigreed population of North American gray wolves
CL9074_Clu_WY_sorted	YES	3	YES	PRJNA577957	SAMN13042706	Heritability of inter-pack aggression in a wild pedigreed population of North American gray wolves
